# Supplementary material for: Pyrus betulaefolia ERF3 interacts with HsfC1a to coordinately regulate aquaporin PIP1;4 and NCED4 for drought tolerance
Source: Hortic Res. 2024 Mar 30;11(5):uhae090. doi: 10.1093/hr/uhae090 (PMC11116902; doi:10.1093/hr/uhae090)
Supplement: Web_Material_uhae090 [file web_material_uhae090.zip]

Archive with 2 entries (2 files):
- Supplemental Figures.pdf
- Supplemental Table S1..xlsx
