# Supplementary material for: Pyrus betulaefolia ERF3 interacts with HsfC1a to coordinately regulate aquaporin PIP1;4 and NCED4 for drought tolerance
Source: Hortic Res. 2024 Mar 30;11(5):uhae090. doi: 10.1093/hr/uhae090 (PMC11116902; doi:10.1093/hr/uhae090)
Supplement: Web_Material_uhae090 [file web_material_uhae090.zip › Supplemental Table S1..xlsx]

## Sheet: Sheet1
Table S1 Primers
Genes	Sequences
PbERF3	GGGAAGGACTACAAGGAACCG
	CACCGTCAAGATTGTGATGTAGAG
PbERF3-PET28	cagcaaatgggtcgcggatccATGTTTTTGGGGTACAGTCGGG
	gtggtggtggtggtgctcgagACTGGATGAGGATGGATTGTTGC
PbERF3-1300	gagaacacgggggactctagaATGTTTTTGGGGTACAGTCGGG
	gcccttgctcaccatggatccACTGGATGAGGATGGATTGTTGC
PbERF3-pTRV2	aaggttaccgaattctctagaTTTGAAGAAACTGGTGAGAGGAA
	tgtcttcgggacatgcccgggTTTGGAGAGTTGGTGGTGGTG
PbERF3-pGBKT7	atggccatggaggccgaattcATGTTTTTGGGGTACAGTCG
	atgcggccgctgcaggtcgacTCAACTGGATGAGGATGGA
PbERF3-cluc	tacgcgtcccggggcggtaccATGTTTTTGGGGTACAGTCGGG
	tgtagtccatttgttggatccACTGGATGAGGATGGATTGTTGC
PbHsfC1a-nluc	tacgcgtcccggggcggtaccATGACGATGGAGGAGGGCA
	tgtagtccatttgttggatccATACGCGGAATTACCACTATTC
PbHsfC1a-flag	gacgatgataagggcggtaccATGACGATGGAGGAGGGCA
	gtcctaggctacgtaggatccATACGCGGAATTACCACTATTC
PbHsfC1a-pGADT7	gccatggaggccagtgaattcATGACGATGGAGGAGGGCA
	cagctcgagctcgatggatccATACGCGGAATTACCACTATTC
NCED4-0800	gtcgacggtatcgataagcttTGTGTATTCTATTTAGATTTTGAGA
	cgctctagaactagtggatccACCCACACCAGTATGATTACACCA
NCED4-1381	attacgaattcccggggatccTGTGTATTCTATTTAGATTTTGAG
	attgttgtaaaaataaagcttACCCACACCAGTATGATTACACCA
Ubiqutin	AGCTACATGACGCCATTTCC
	CCCTGTAAAGCAGCACCTTC
Tublin	TGGGCTTTGCTCCTCTTAC
	CCTTCGTGCTCATCTTACC
RT-NCED1	GATCGTGGTTATCGGCTCGT
	TTCTCCCTAGCTTGTCCCGA
RT-NCED3	AAGATGGAACCGCCAGCTAC
	CGTTGAAAATGGAGTCCGGC
RT-NCED4	CCACAACTTTGCTCCGGTTG
	AGAATATCGGAACGTCCGGC
RT-NCED5	ACCAGTTTTCCCCAAAGCCA
	TTTCGGACAGCACGCTTTTG
